# Supplementary material for: ACSM6 overexpression indicates a non-inflammatory tumor microenvironment and predicts treatment response in bladder cancer: results from multiple real-world cohorts
Source: Front Pharmacol. 2023 Jun 22;14:1222512. doi: 10.3389/fphar.2023.1222512 (PMC10323142; doi:10.3389/fphar.2023.1222512)
Supplement: Supplementary file 1 [file DataSheet1.ZIP]

Archive with 10 entries (10 files):
- .Rhistory
- 1.1. 差异表达.R
- 1.ssGSEA07.R
- 2.5_immue.ssGSEA.R
- 2.immune.R
- 3.molecular.R
- 4.Figure.gene.R
- 4.Figure.sevenstap.R
- 4.Figure.therapy.R
- 5.Figure.molecular.R
