# Supplementary material for: ACSM6 overexpression indicates a non-inflammatory tumor microenvironment and predicts treatment response in bladder cancer: results from multiple real-world cohorts
Source: Front Pharmacol. 2023 Jun 22;14:1222512. doi: 10.3389/fphar.2023.1222512 (PMC10323142; doi:10.3389/fphar.2023.1222512)
Supplement: Supplementary file 1 [file DataSheet1.ZIP › 1.1. 差异表达.R]

#验证差异表达
#rm(list = ls())
library(ggplot2)
library(ggpubr)
tumor.data <- read.table("TPM.csv",header = TRUE,sep = ",")
rownames(tumor.data) <- tumor.data$ID
tumor.data <- tumor.data[,-1]
tumor.data <- log2(tumor.data+1)
ACSM6.tumor <- as.data.frame(t(tumor.data["ACSM6",]))
ACSM6.tumor$group <- "tumor"

normal.data <- read.table("bladder.normal.csv",header = TRUE,sep = ",")
rownames(normal.data) <- normal.data$Gene.Symbol
normal.data <- normal.data[,-c(1:2)]
normal.data <- log2(normal.data+1)
ACSM6.normal <- as.data.frame(t(normal.data["ACSM6",]))
ACSM6.normal$group <- "normal"
ACSM6.exp <- rbind(ACSM6.normal,ACSM6.tumor)
?wilcox.test
ggplot(data =ACSM6.exp, aes(x = group, y = ACSM6))+
  geom_boxplot(aes(fill = group),outlier.shape = NA)+
  theme_bw()+
  labs(x = "Xiangya cohort" , y = "ACSM6 expression(log2TPM)")+
  theme(axis.text.x = element_text(angle = 45, hjust = 1,vjust = 1, colour = "black"))+
  stat_compare_means(aes(group=group), label = "p.signif")


ggplot(data =ACSM6.exp, aes(x = group, y = ACSM6))+
  geom_boxplot(aes(x=group,y=ACSM6,fill = group),width=0.6,position = position_dodge(0.8),outlier.size = 0,outlier.color = "black",size = 0.1)+
  labs(x = "Xiangya cohort" , y = "ACSM6 expression(log2TPM)")+
  theme_bw()+
  theme(
    line = element_line(size = 0.25),
    legend.position = "top", #图例位置
    #legend.background=element_blank(), #空白图例背景
    legend.key = element_blank(),
    legend.margin=margin(0,0,0,0,"mm"),
    axis.text.x=element_text(size=rel(1.1),face="bold",angle = 0,vjust = 1,hjust = 1), #竖直放置X轴标签
    axis.title.x = element_text(size=rel(1.2),face="bold"), 
    axis.title.y = element_text(size=rel(1.2),face="bold"),
    axis.line.x = element_line(size = 0.7, colour = "black"),
    axis.line.y = element_line(size = 0.7, colour = "black"),
    legend.text=element_text(size=rel(1.1),face="bold"),
    legend.title=element_text(size=rel(1.1),face="bold"),
    panel.border = element_blank(),
    panel.grid = element_blank()
  )+
  scale_fill_manual(name = "group",values = c("aquamarine3","brown2"),labels = c("normal","tumor"))+
  stat_compare_means(aes(group=group), label = "p.format")
wilcox.test(ACSM6~group,data = ACSM6.exp)
