# Supplementary material for: ACSM6 overexpression indicates a non-inflammatory tumor microenvironment and predicts treatment response in bladder cancer: results from multiple real-world cohorts
Source: Front Pharmacol. 2023 Jun 22;14:1222512. doi: 10.3389/fphar.2023.1222512 (PMC10323142; doi:10.3389/fphar.2023.1222512)
Supplement: Supplementary file 1 [file DataSheet1.ZIP › 1.ssGSEA07.R]

rm(list = ls())
library(GSVA)
library(limma)
library(GSEABase)
library(dplyr)
#读取并处理输入文???
exp <- read.table("TPM.csv",header = T,sep = ",")
rownames(exp) <- exp$ID
exp$ID <- NULL
ACSM6.exp <- as.data.frame(t(exp["ACSM6",]))
ACSM6.exp$ACSM6.indicator <- ifelse(ACSM6.exp[,"ACSM6"]>median(ACSM6.exp[,"ACSM6"]),"high ACSM6","low ACSM6")
ACSM6.exp$id <- rownames(ACSM6.exp)
save(exp,ACSM6.exp,file = "xiangya.data.RDATA")
#计算通路
exp=as.matrix(exp)
dimnames=list(rownames(exp),colnames(exp))
mat=matrix(as.numeric(as.matrix(exp)),nrow=nrow(exp),dimnames=dimnames)
mat=avereps(mat)
mat=mat[rowMeans(mat)>0,]
#ssgsea分析
bladder.geneSet <- getGmt("../gmt/Bladder cancer associated signatures.gmt")
immune.geneSet <- getGmt("../gmt/Immunotherapy response predicted signature.gmt")
therap.geneSet <- getGmt("../gmt/Therapeutic pathways signature.gmt")

bladder.ssgseaScore=gsva(mat, bladder.geneSet, method='ssgsea', kcdf='Gaussian', abs.ranking=TRUE)
immune.ssgseaScore=gsva(mat, immune.geneSet, method='ssgsea', kcdf='Gaussian', abs.ranking=TRUE)
therap.ssgseaScore=gsva(mat, therap.geneSet, method='ssgsea', kcdf='Gaussian', abs.ranking=TRUE)
#定义ssGSEA score矫正函数
normalize=function(x){
return((x-min(x))/(max(x)-min(x)))}
#矫正ssGSEA score
Bladder.sig=normalize(bladder.ssgseaScore)
immune.sig <- normalize(immune.ssgseaScore)
therap.sig <- normalize(therap.ssgseaScore)

#保存数据
save(Bladder.sig,immune.sig,therap.sig,file = "ssGSEA.RDATA")
