# Supplementary material for: ACSM6 overexpression indicates a non-inflammatory tumor microenvironment and predicts treatment response in bladder cancer: results from multiple real-world cohorts
Source: Front Pharmacol. 2023 Jun 22;14:1222512. doi: 10.3389/fphar.2023.1222512 (PMC10323142; doi:10.3389/fphar.2023.1222512)
Supplement: Supplementary file 1 [file DataSheet1.ZIP › 2.immune.R]

rm(list = ls())
library(dplyr)
library(ggplot2)
library(tidyr)
library(immunedeconv)
library(tibble)
load("xiangya.data.RDATA")
exp.data <- as.matrix(exp)
#write.table(exp.data,"exprMat.txt",quote = F, sep = "\t")

res_quantiseq <- deconvolute(exp.data, "quantiseq", tumor = TRUE)
res_quantiseq <- as.data.frame(t(res_quantiseq))
colnames(res_quantiseq) <- res_quantiseq[1,]
res_quantiseq <- res_quantiseq[-1,]
#rownames(res_quantiseq) <- res_quantiseq$cell_type
#res_quantiseq$cell_type <- NULL
#res_quantiseq <- as.data.frame(t(res_quantiseq))

res_epic <- deconvolute(exp.data, "epic", tumor = TRUE)
res_epic <- as.data.frame(t(res_epic))
colnames(res_epic) <- res_epic[1,]
res_epic <- res_epic[-1,]

res_xcell <- deconvolute(exp.data, "xcell", tumor = TRUE)
res_xcell <- as.data.frame(t(res_xcell))
colnames(res_xcell) <- res_xcell[1,]
res_xcell <- res_xcell[-1,]

res_timer <- deconvolute(exp.data, "timer",indications=c(rep("BLCA",57)))
res_timer <- as.data.frame(t(res_timer))
colnames(res_timer) <- res_timer[1,]
res_timer <- res_timer[-1,]

#mcp和cibersort采用果子免疫浸润
source("../CIBERSORT/CIBERSORT.R")
sig_matrix <- "../CIBERSORT/LM22.txt"
mixture_file = 'exprMat.txt'
res_cibersort <- CIBERSORT(sig_matrix, mixture_file, perm=10, QN=TRUE)
res_cibersort <- as.data.frame(res_cibersort)
res_cibersort <- res_cibersort[,-c(23:25)]

library(MCPcounter)
genes <- data.table::fread("../MCPcounter-master/Signatures/genes.txt",data.table = F)
probesets <- data.table::fread("../MCPcounter-master/Signatures/probesets.txt",data.table = F,header = F)
exprMat <- read.table("exprMat.txt", header=T, sep="\t", check.names=F,row.names = 1)
### 成功！！！
res_mcp<- MCPcounter.estimate(exprMat,
                              featuresType= "HUGO_symbols",
                              probesets=probesets,
                              genes=genes)
res_mcp <- as.data.frame(t(res_mcp))
save(res_quantiseq,res_epic,res_xcell,res_timer,res_cibersort,res_mcp,
     file = "res.immune.RDATA")
