# Supplementary material for: ACSM6 overexpression indicates a non-inflammatory tumor microenvironment and predicts treatment response in bladder cancer: results from multiple real-world cohorts
Source: Front Pharmacol. 2023 Jun 22;14:1222512. doi: 10.3389/fphar.2023.1222512 (PMC10323142; doi:10.3389/fphar.2023.1222512)
Supplement: Supplementary file 1 [file DataSheet1.ZIP › 3.molecular.R]

#library(devtools)
#devtools::install_github("cit-bioinfo/consensusMIBC", build_vignettes = TRUE)
library(consensusMIBC)#这个是BLCA的一致性聚类
#-- Classify samples
load("xiangya.data.RDATA")
data <- log2(exp+1)
consensus.XY <- getConsensusClass(data, minCor = 0.2, gene_id = c("entrezgene", "ensembl_gene_id", "hgnc_symbol")[3])
head(consensus.XY)
plotCorrelations(consensus.XY[1,])
plotCorrelations(consensus.XY)
#write.table(consensus.XY,file = "ConsensusClass.txt",sep="\t",quote=F,row.names=T)

#采用前面的6种分型方法计算
#require(devtools)
#library(devtools)
#devtools::install_github("cit-bioinfo/BLCAsubtyping", build_vignettes = TRUE)
library(BLCAsubtyping)
vignette("BLCAsubtyping")
?classify

#data=read.table("all.txt",sep="\t",header=T,row.names=1,check.names=F)#读取表达谱数据，数据类型参考包的描述
six.sub.XY <- classify(data)#计算六种不同的分型
head(six.sub.XY)
#write.table(res,file = "BLADsubtypes.txt",sep="\t",quote=F,row.names=F)

consensus.XY$ID <- rownames(consensus.XY)
library(dplyr)
molecular.sub <- inner_join(consensus.XY,six.sub.XY,by="ID")
rownames(molecular.sub) <- molecular.sub$ID
molecular.sub <- molecular.sub[,-c(2:10)]
molecular.roc <- molecular.sub
molecular.roc$UNC.subtype <- as.factor(ifelse(molecular.roc$UNC.subtype=="Basal","0","1"))
molecular.roc$Baylor.subtype <- as.factor(ifelse(molecular.roc$Baylor.subtype=="Basal","0","1"))
molecular.roc$TCGA.subtype <- as.factor(ifelse(molecular.roc$TCGA.subtype=="Basal_squamous","0",
                                               ifelse(molecular.roc$TCGA.subtype=="Neuronal","Neuronal",
                                                      ifelse(molecular.roc$TCGA.subtype=="Luminal_infiltrated","Luminal_infiltrated","1"))))
molecular.roc$MDA.subtype <- as.factor(ifelse(molecular.roc$MDA.subtype=="basal","0",
                                              ifelse(molecular.roc$MDA.subtype=="luminal","1","p53-like")))
molecular.roc$Lund.subtype <- as.factor(ifelse(molecular.roc$Lund.subtype=="Ba/Sq","0",
                                               ifelse(molecular.roc$Lund.subtype=="Ba/Sq-Inf","0",
                                                      ifelse(molecular.roc$Lund.subtype=="GU","1",
                                                             ifelse(molecular.roc$Lund.subtype=="UroA-Prog","1",
                                                                    ifelse(molecular.roc$Lund.subtype=="UroC","1",
                                                                           ifelse(molecular.roc$Lund.subtype=="UroB","0","other")))))))
molecular.roc$CIT.subtype <- as.factor(ifelse(molecular.roc$CIT.subtype=="MC7","0",
                                              ifelse(molecular.roc$CIT.subtype=="MC1","1",
                                                     ifelse(molecular.roc$CIT.subtype=="MC2","1",
                                                            ifelse(molecular.roc$CIT.subtype=="MC3","1","other")))))
molecular.roc$consensusClass <- as.factor(ifelse(molecular.roc$consensusClass=="Ba/Sq","0",
                                                 ifelse(molecular.roc$consensusClass=="LumNS","1",
                                                        ifelse(molecular.roc$consensusClass=="LumP","1",
                                                               ifelse(molecular.roc$consensusClass=="LumU","1","other")))))

save(molecular.sub,molecular.roc,file = "molecular.XY.RDATA")
