# Supplementary material for: ACSM6 overexpression indicates a non-inflammatory tumor microenvironment and predicts treatment response in bladder cancer: results from multiple real-world cohorts
Source: Front Pharmacol. 2023 Jun 22;14:1222512. doi: 10.3389/fphar.2023.1222512 (PMC10323142; doi:10.3389/fphar.2023.1222512)
Supplement: Supplementary file 1 [file DataSheet1.ZIP › 4.Figure.gene.R]

#与选择的ICI分子
rm(list = ls())  
source("../0.环境准备.R")
source("../99.functions.R")
load("xiangya.data.RDATA")
library(ggcor)
ICI=read.table("../table/ID.txt",sep="\t",header=T,check.names=F)
#ICI<-read.delim("PI3K.txt",sep="/",head=T)
ICI.data <- exp[ICI$ID,]
ICI.data <- na.omit(ICI.data)
ICI.data <- as.data.frame(t(ICI.data))
ICI.data$id <- rownames(ICI.data)
ICI.data <- inner_join(ICI.data,ACSM6.exp,by="id")
rownames(ICI.data) <- ICI.data$id
ICI.data <- ICI.data[,-c(23,21)]
ICI.data <- log2(ICI.data+1)
#相关性图
#首先加载包，准备好数据
library(ggpubr)
library(corrplot)
corrplot(corr=cor(ICI.data),
         method = "color",#这个参数调整展示的方式，比如原形，颜色等
         type = "lower",
         order = "original",
         #bg="azure2",
         hclust.method = "ward.D",
         outline=F,
         tl.srt = 0,
         tl.col="black",
         tl.cex=0.45,
         addCoef.col = "black",
         diag = T,
         is.corr = T,
         number.cex = 0.5,
         col=colorRampPalette(c("blue", "white", "coral1"))(100),)
#导出表格 画好看的corplot图
library(ggcor)
ssgsea_immu_resp_t<-ICI.data

rownames(ssgsea_immu_resp_t) <-ssgsea_immu_resp_t$Patient.ID
ssgsea_immu_resp_t<-ssgsea_immu_resp_t[,-1]
#ssgsea_immu_resp_t <- as.data.frame(t(ssgsea_immu_resp))
#rownames(clin_m6a_socre) <- clin_m6a_socre$Patient.ID
#ssgsea_immu_resp_t$ACSM6 <- clin_m6a_socre[rownames(ssgsea_immu_resp_t),"ACSM6"]#把score和这些通路富集分数整合起来，然后计算
library(Hmisc)
ssgsea_immu_resp_m6a_spearman <- rcorr(as.matrix(ssgsea_immu_resp_t),type=c("spearman"))
#ssgsea_custom_t <- as.data.frame(t(ssgsea_custom))

save(ssgsea_immu_resp_m6a_spearman,file = "immu_resp_combined_spearman_ICIsignature.RDATA")
library(ggcor)
library(ggplot2)
load("immu_resp_combined_spearman_ICIsignature.RDATA")
m6a_r <- melt(ssgsea_immu_resp_m6a_spearman$r)
m6a_r <- m6a_r[m6a_r$Var1 == "ACSM6",]

m6a_p <- melt(ssgsea_immu_resp_m6a_spearman$P)
m6a_p <- m6a_p[m6a_p$Var1 == "ACSM6",]

m6a_r_p <- m6a_r
m6a_r_p$p.value <- ifelse(m6a_p$value >0.05,"ns",
                          ifelse(m6a_p$value < 0.001,"< 0.001",
                                 ifelse(m6a_p$value < 0.01,"< 0.01",
                                        ifelse(m6a_p$value < 0.05,"< 0.05",
                                               ifelse(is.na(m6a_p$value),"Not Applicable",NA)))))#这一步设置了多少个分类，后续就需要多少个颜色
m6a_r_p[is.na(m6a_r_p)] <- "Not Applicable"

colnames(m6a_r_p) <- c("spec","env","r","p.value")
m6a_r_p$r <- as.numeric(m6a_r_p$r)
m6a_r_p$relation <- ifelse(m6a_r_p$r <=0,"2.Negative Relation","1.Positive Relation")
#m6a_r_p$relation <- ifelse(m6a_r_p$r == 1, "Not Applicable",m6a_r_p$relation )
# m6a_r_p$env <- gsub("_"," ",m6a_r_p$env)
write.csv(m6a_r_p,file = "ICI score cor.csv")

corr2 <- get_upper_data(fortify_cor(ssgsea_immu_resp_m6a_spearman$r, is.cor = TRUE))
# corr2$.row.names <- gsub("_"," ",corr2$.row.names)
# corr2$.col.names <- gsub("_"," ",corr2$.col.names)

p <- quickcor(corr2, type = "upper", grid.size = 0.1) +
  geom_color(aes(fill = r)) +
  scale_fill_gradient2(name = "spearman's r",low = "#0530CC",mid = "#ffffff",high = "#EA004F")+
  anno_link(aes(color = p.value,linetype = relation,size = abs(r)), 
            geom = "links",
            data = m6a_r_p, 
            curvature = 0.05,
            label.fontface = "bold",
            start.var = "ACSM6",
            nudge_x = 1
  ) +
  scale_color_manual(values = brewer.pal(6,"Dark2")[c(1,4,5)])+  #这里的颜色个数根据P值的分类个数来决定
  scale_size_continuous(range = c(0,2))+
  scale_x_continuous(breaks = 1:length(unique(corr2$.col.names)), labels = gsub("_|\\."," ",unique(corr2$.col.names)), 
                     position = "top") +
  scale_y_continuous(breaks = 1:length(unique(corr2$.col.names)), labels = rev(gsub("_|\\."," ",unique(corr2$.col.names))), 
                     position = "right") +
  theme(
    axis.text.x=element_text(size=rel(1),face="bold",angle = 90),
    axis.text.y=element_text(size=rel(1),face="bold"),
  )+
  guides(size = guide_legend(title = "spearman's r",
                             order = 2),
         linetype = guide_legend(title = "Relations", 
                                 override.aes = list(size = 1),order = 1),
         color = guide_legend(title = "P Value", 
                              override.aes = list(size = 2),order = 3)
  )+
  theme_cor()
print(p, style = "ggplot")


#TIS
rm(list = ls())  
source("../0.环境准备.R")
source("../99.functions.R")
load("xiangya.data.RDATA")
TIS=read.table("../table/TIS.txt",sep="\t",header=T,check.names=F)

test_data<-exp[TIS$ID,]
test_data <- as.data.frame(t(test_data))

test_data$id <- rownames(test_data)
test_data <- inner_join(test_data,ACSM6.exp,by="id")
rownames(test_data) <- test_data$id
test_data <- test_data[,-c(19,21)]
test_data <- log2(test_data+1)
#相关性图
#首先加载包，准备好数据
library(ggpubr)
library(corrplot)
corrplot(corr=cor(test_data),
         method = "square",#这个参数调整展示的方式，比如原形，颜色等
         type = "lower",
         order = "original",
         #bg="azure2",
         hclust.method = "ward.D",
         outline=F,
         tl.srt = 0,
         tl.col="black",
         tl.cex=0.45,
         addCoef.col = "black",
         diag = T,
         is.corr = T,
         number.cex = 0.5,
         col=colorRampPalette(c("blue", "white", "coral1"))(100),)

library(ggcor)
TIS_spearman <- rcorr(as.matrix(test_data),type=c("spearman"))

m6a_r <- melt(TIS_spearman$r)
m6a_r <- m6a_r[m6a_r$Var1 == "ACSM6",]

m6a_p <- melt(TIS_spearman$P)
m6a_p <- m6a_p[m6a_p$Var1 == "ACSM6",]

m6a_r_p <- m6a_r
m6a_r_p$p.value <- m6a_p$value
colnames(m6a_r_p) <- c("spec","env","r","p.value")
m6a_r_p$r <- as.numeric(m6a_r_p$r)
write.csv(m6a_r_p,file = "TIS.supply.csv")
