# Supplementary material for: ACSM6 overexpression indicates a non-inflammatory tumor microenvironment and predicts treatment response in bladder cancer: results from multiple real-world cohorts
Source: Front Pharmacol. 2023 Jun 22;14:1222512. doi: 10.3389/fphar.2023.1222512 (PMC10323142; doi:10.3389/fphar.2023.1222512)
Supplement: Supplementary file 1 [file DataSheet1.ZIP › 4.Figure.sevenstap.R]

#7步免疫浸润
#rm(list = ls())  
source("../0.环境准备.R")
source("../99.functions.R")
load("xiangya.data.RDATA")
library(ggcor)
cycledata <- read.table("TIP ssGSEA.normalized.score.txt",sep="\t",header=T,row.names=1,check.names=F,stringsAsFactors = FALSE)
colnames(cycledata) <- substring(colnames(cycledata),5,13)
ACSM6.exp$id <- substring(ACSM6.exp$id,5,13)

cycledata <- as.data.frame(t(cycledata))
cycledata$id <- rownames(cycledata)
cycledata2 <- inner_join(cycledata,ACSM6.exp,by="id")
rownames(cycledata2) <- cycledata2$id
cycledata3 <- cycledata2[,-c(24,25)]
cycledata2 <- cycledata2[,-c(24,26)]
cycle_spearman <- rcorr(as.matrix(cycledata2),type=c("spearman"))

library(ggcor)
m6a_r <- melt(cycle_spearman$r)
m6a_r <- m6a_r[m6a_r$Var1 == "ACSM6",]

m6a_p <- melt(cycle_spearman$P)
m6a_p <- m6a_p[m6a_p$Var1 == "ACSM6",]

m6a_r_p <- m6a_r
#以下为导出表格得代码
#m6a_r_p$p.value <- m6a_p$value
#colnames(m6a_r_p) <- c("spec","env","r","p.value")
#m6a_r_p$r <- as.numeric(m6a_r_p$r)
#m6a_r_p$relation <- ifelse(m6a_r_p$r <=0,"2.Negative Relation","1.Positive Relation")
#write.csv(m6a_r_p,file = "xiangya.seven.supply.csv")

m6a_r_p$p.value <- ifelse(m6a_p$value >0.05,"ns",
                          ifelse(m6a_p$value < 0.001,"< 0.001",
                                 ifelse(m6a_p$value < 0.01,"< 0.01",
                                        ifelse(m6a_p$value < 0.05,"< 0.05",
                                               ifelse(is.na(m6a_p$value),"Not Applicable",NA)))))#这一步设置了多少个分类，后续就需要多少个颜色
m6a_r_p[is.na(m6a_r_p)] <- "Not Applicable"
colnames(m6a_r_p) <- c("spec","env","r","p.value")
m6a_r_p$r <- as.numeric(m6a_r_p$r)
m6a_r_p$relation <- ifelse(m6a_r_p$r <=0,"2.Negative Relation","1.Positive Relation")
# m6a_r_p$env <- gsub("_"," ",m6a_r_p$env)
corr2 <- get_lower_data(fortify_cor(cycle_spearman$r, is.cor = TRUE))
# corr2$.row.names <- gsub("_"," ",corr2$.row.names)
# corr2$.col.names <- gsub("_"," ",corr2$.col.names)

p <- quickcor(corr2, type = "lower", grid.size = 0.1) +
  geom_color(aes(fill = r)) +
  scale_fill_gradient2(name = "spearman's r",low = "#0530CC",mid = "#ffffff",high = "#EA004F")+
  anno_link(aes(color = p.value,linetype = relation,size = abs(r)), 
            geom = "links",
            data = m6a_r_p, 
            curvature = 0.05,
            label.fontface = "bold",
            start.var = "ACSM6",
            nudge_x = 1
  ) +
  scale_color_manual(values = brewer.pal(5,"Dark2"))+
  scale_size_continuous(range = c(0,2))+
  theme(
    axis.text.x=element_text(size=rel(0.8),face="bold",angle = 90),
    axis.text.y=element_text(size=rel(0.8),face="bold"),
  )+
  guides(size = guide_legend(title = "spearman's r",
                             order = 2),
         linetype = guide_legend(title = "Relations", 
                                 override.aes = list(size = 1),order = 1),
         color = guide_legend(title = "P Value", 
                              override.aes = list(size = 2),order = 3)
  )+
  theme_cor()
print(p, style = "ggplot")


###作图
data2=melt(cycledata3,id="ACSM6.indicator")#按照这个因素来合并
#绘制箱线图
p=ggboxplot(data2, x="variable", y="value", color = "ACSM6.indicator", 
            ylab=paste0("Anti-cancer Immunity"),
            xlab="Cancer Immunity Cycle",
            #outlier.colour = NA,
            #size=0.3,
            add = "median_iqr",
            palette = c("#ED0000","#00468B"),
            #ylim =c(0,4),
            fill ="gray")
p
p=p+rotate_x_text(90)#旋转X轴标签方向

p<-ggpar(p, orientation = "vertical",
         font.x = c(12, "bold", "black"),#设置X轴title的字体格式
         font.y = c(12, "bold", "black"),#设置Y轴title的字体格式
         font.xtickslab = c(8,"bold", "black"),
         font.legend =c(14))#调整X轴刻度标签的格式
#ylim = c(0, 4))
#font.legend =c(6),
#legend = "top")

p+stat_compare_means(aes(group=ACSM6.indicator),
                     method="wilcox.test",
                     symnum.args=list(cutpoints = c(0, 0.001, 0.01, 0.05,1), symbols = c("***", "**", "*","")),
                     label = "p.signif")
