# Supplementary material for: ACSM6 overexpression indicates a non-inflammatory tumor microenvironment and predicts treatment response in bladder cancer: results from multiple real-world cohorts
Source: Front Pharmacol. 2023 Jun 22;14:1222512. doi: 10.3389/fphar.2023.1222512 (PMC10323142; doi:10.3389/fphar.2023.1222512)
Supplement: Supplementary file 1 [file DataSheet1.ZIP › 4.Figure.therapy.R]

#rm(list = ls())  
source("../0.环境准备.R")
source("../99.functions.R")
load("xiangya.data.RDATA")
load("ssGSEA.RDATA")
rt <- as.data.frame(t(therap.sig))
rt <- rt[,-c(11:12)] #去掉NAC相关的通路，结果不好
rt<-as.data.frame(t(rt))
#rt=t(rt)#先要转置一下，才能对行，也就是每一个变量的值进行Z-Score
rt <- t(scale(t(rt)))
table(abs(rt)>1)
rt[rt>=1]=1
rt[rt<=-1]=-1
rt<-as.data.frame(rt)

col_anno = ACSM6.exp
col_anno
col_anno <- as.data.frame(col_anno[order(col_anno$ACSM6.indicator),])
col_anno$ACSM6 <- NULL
col_anno$id <- NULL
rt <- rt[,rownames(col_anno)]#重要，保持顺序一致

row_anno = data.frame(Therapeutic_target=c(rep("EGFR_network",1),rep("Immune_inhibited_oncogenic_pathways",6),rep("Radiotherapy_predicted_pathways",3)),row.names=rownames(rt))
row_anno
#给注释行定义颜色
ann_colors = list(ACSM6 = c("low ACSM6" = "#1B9E77", "high ACSM6" = "#D95F02"),
                  Therapeutic_target=c(Immune_inhibited_oncogenic_pathways="chocolate2",EGFR_network="darkcyan",Radiotherapy_predicted_pathways="brown2"))

p1=pheatmap(rt, 
            annotation_col=col_anno,
            annotation_row=row_anno,
            annotation_names_row=F,
            annotation_colors = ann_colors,
            color =colorRampPalette(c("green", "black","red"))(100),#这个配色是区分度最好的
            cluster_cols =F,
            cluster_rows =F,
            gaps_row = c(1,7),
            gaps_col = 28,
            show_rownames = T,# ??ʾ????
            show_colnames = F,
            scale="row",
            #legend_breaks = -10:10,
            #cutree_cols = 5,
            fontsize = 7,
            fontsize_row=6,
            fontsize_col=6)
p1
