# Supplementary material for: ACSM6 overexpression indicates a non-inflammatory tumor microenvironment and predicts treatment response in bladder cancer: results from multiple real-world cohorts
Source: Front Pharmacol. 2023 Jun 22;14:1222512. doi: 10.3389/fphar.2023.1222512 (PMC10323142; doi:10.3389/fphar.2023.1222512)
Supplement: Supplementary file 1 [file DataSheet1.ZIP › 5.Figure.molecular.R]

#分子分型
rm(list = ls())  
source("../0.环境准备.R")
source("../99.functions.R")
load("xiangya.data.RDATA")
load("ssGSEA.RDATA")
load("molecular.XY.RDATA")
rt <- as.data.frame(Bladder.sig)
rt<-as.data.frame(t(rt))
rt <- rt[,-c(11:12,15:17)] #去掉m6a相关的通路和ACSM6
rt<-as.data.frame(t(rt))
rownames(rt)[1] <- "a.Urothelial_differentiation"
rownames(rt)[2] <- "d.Basal_differentiation"
rownames(rt)[3] <- "k.Neuroendocrine_differentiation"
rownames(rt)[4] <- "b.Ta_pathway"
rownames(rt)[5] <- "g.Smooth_muscle"
rownames(rt)[6] <- "h.Myofibroblasts"
rownames(rt)[7] <- "i.Interferon_response"
rownames(rt)[8] <- "l.Mitochondria"
rownames(rt)[9] <- "j.Keratinization"
rownames(rt)[10] <- "c.Luminal_differentiation"
rownames(rt)[11] <- "e.EMT_differentiation"
rownames(rt)[12] <- "f.Immune_differentiation"
rt <- rt[order(rownames(rt)),]
rownames(rt) <- substring(rownames(rt),3,100)

molecular.subtype<- molecular.sub
molecular.subtype$id <- rownames(molecular.subtype)
molecular.subtype <- inner_join(molecular.subtype,ACSM6.exp,by="id")
rownames(molecular.subtype) <- molecular.subtype$id
molecular.subtype<-molecular.subtype[,-c(8:9)]

#write.table(molecular.subtype,file = "Molucular.subtype.csv",sep = ",")
names(molecular.subtype)[8] <- "ACSM6"
molecular.subtype <- molecular.subtype[order(molecular.subtype$ACSM6),]
#molecular.subtype <- molecular.subtype[colnames(rt),]#重要，顺序一致
rt <- rt[,rownames(molecular.subtype)]
#rt=t(rt)#先要转置一下，才能对行，也就是每一个变量的值进行Z-Score
rt <- t(scale(t(rt)))
table(abs(rt)>2)
rt[rt>=1]=1
rt[rt<=-1]=-1
rt<-as.data.frame(rt)

str(rt)

colgroup=molecular.subtype
rownames(colgroup) <- gsub("\\.","-",rownames(colgroup))
for (col in 1:ncol(colgroup)) {colgroup[,col] <- gsub("/|-| ","_",colgroup[,col])}


colnames(colgroup)=c("Consensus_subtype","Baylor_subtype","UNC_subtype","CIT_subtype",
                     "Lund_subtype","MDA_subtype", "TCGA_subtype",
                     "ACSM6")#注意！！！分组文件设置列名
str(colgroup)
head(colgroup)


library(pheatmap)
#给注释行定义颜色
ann_colors = list(Consensus_subtype=c( Ba_Sq  = "brown1", NE_like  = "darkorchid1", Stroma_rich  = "darkgoldenrod1",LumP = "aquamarine",LumU = "blue",LumNS = "aquamarine4"),
                  CIT_subtype=c(MC1 = "aquamarine",MC2 = "blue",MC3 = "cornflowerblue",MC4 = "bisque2",MC5 = "cyan4",MC6 = "coral1",MC7 = "brown1"),
                  Lund_subtype=c( UroA_Prog  = "aquamarine",UroC = "aquamarine4", Uro_Inf = "cyan",UroB = "chocolate4",GU = "cadetblue", GU_Inf  = "blueviolet", Ba_Sq_Inf  = "brown1",Ba_Sq = "brown4", Mes_like  = "darkgoldenrod1", Sc_NE_like  = "darkorchid1"),
                  MDA_subtype=c(basal = "brown1",luminal = "cyan", p53_like  = "blue3"),
                  TCGA_subtype=c(Basal_squamous = "brown1",Luminal = "blue",Luminal_infiltrated = "darkorange",Luminal_papillary = "aquamarine4",Neuronal = "darkorchid1"),
                  Baylor_subtype=c(Basal = "brown1",Differentiated = "aquamarine2"),
                  UNC_subtype=c(Basal = "brown1",Luminal = "aquamarine4"),
                  ACSM6 = c(`low_ACSM6`  = "#1B9E77",  `high_ACSM6`  = "#D95F02"))

p1=pheatmap(rt, 
            annotation_col=colgroup,
            #annotation_row=row_anno,
            annotation_colors = ann_colors,
            color =colorRampPalette(c("blue", "black","yellow"))(100),#这个配色是区分度最好的
            cluster_cols =F,
            cluster_rows =F,
            #gaps_row = 18,
            cellheight=25,
            gaps_col = 28,
            border_color = NA,
            show_rownames = T,# ??ʾ????
            show_colnames = F,
            #cutree_rows = 4,
            fontsize = 6,
            fontsize_row=6.5,
            fontsize_col=6)
p1
#下面输出附表
design <- ACSM6.exp
design <- design[order(design$ACSM6.indicator),]
design$low.ACSM6 <- ifelse(design$ACSM6.indicator == "low ACSM6",1,0)
design$high.ACSM6 <-  ifelse(design$ACSM6.indicator == "high ACSM6",1,0)
design <- design[,c(4,5)]
ACSM6_compare <- makeContrasts(high.ACSM6 - low.ACSM6, levels =design)
rt <- rt[,rownames(design)]

gsva_lm_fit_immunepathway <- lmFit(rt,design)
gsva_lm_fit_immunepathway_comp <- contrasts.fit(gsva_lm_fit_immunepathway, ACSM6_compare)
gsva_lm_fit_immunepathway_ebayes <- eBayes(gsva_lm_fit_immunepathway_comp)
gsva_m6a_diff_immunepathway <- topTable(gsva_lm_fit_immunepathway_ebayes, coef=1, number=200)

write.table(gsva_m6a_diff_immunepathway,file = "bladder.pathway.supply.csv",sep = ",")

#ROC
rm(list = ls())
source("../0.环境准备.R")
source("../99.functions.R")
library(dplyr)
load("xiangya.data.RDATA")
load("molecular.XY.RDATA")
data <- molecular.roc
data$id <- rownames(data)
#输出表格
#molecular.roc$id <- rownames(molecular.roc)
#molecular.roc <- inner_join(molecular.roc,ACSM6.exp,by="id")
#rownames(molecular.roc) <- molecular.roc$id
#molecular.roc <- molecular.roc[,-c(8,9)]
#write.table(molecular.roc,file = "Binary.subtype.csv",sep = ",")

exp <- log2(exp+1)
ACSM6.exp <- exp["ACSM6",]
ACSM6.exp <- as.data.frame(t(ACSM6.exp))
ACSM6.exp$id <- rownames(ACSM6.exp)

data <- inner_join(data,ACSM6.exp,by="id")
rownames(data) <- data$id
data <- data[,-c(8)]
attach(data)
str(data) #structure of dataframe
#data$Baylor_subtype<- as.factor(data$Baylor_subtype)
#data$UNC_subtype<-factor(data$UNC_subtype)
library(ROCR)
#先把两个二分类的分型的模型算好
pred1 <- prediction(data$ACSM6, data$UNC.subtype)
perf1 <- performance(pred1,"tpr","fpr")
pred2 <- prediction(data$ACSM6, data$Baylor.subtype)
perf2<- performance(pred2,"tpr","fpr")
#TCGAsubtype
data2 <- subset(data,data$TCGA.subtype == "0" | data$TCGA.subtype == "1")#将二分类结局子集提取出来
str(data2)
data2$TCGA.subtype<-factor(data2$TCGA.subtype)#取完子集之后因子的水平也要重新定义一下，不然仍然会有三个水平而无法做ROC
pred3 <-prediction(data2$ACSM6, data2$TCGA.subtype)
perf3<- performance(pred3,"tpr","fpr")
#MDAsubtype
data3 <- subset(data,data$MDA.subtype == "0" | data$MDA.subtype == "1")#将二分类结局子集提取出来
str(data3)
data3$MDA.subtype<-factor(data3$MDA.subtype)#取完子集之后因子的水平也要重新定义一下，不然仍然会有三个水平而无法做ROC
pred4 <-prediction(data3$ACSM6, data3$MDA.subtype)
perf4<- performance(pred4,"tpr","fpr")
#Lundsubtype
data4 <- subset(data,data$Lund.subtype == "0" | data$Lund.subtype == "1")#将二分类结局子集提取出来
str(data4)
data4$Lund.subtype<-factor(data4$Lund.subtype)#取完子集之后因子的水平也要重新定义一下，不然仍然会有三个水平而无法做ROC
pred5 <-prediction(data4$ACSM6, data4$Lund.subtype)
perf5<- performance(pred5,"tpr","fpr")
#CITsubtype
data5 <- subset(data,data$CIT.subtype == "0" | data$CIT.subtype == "1")#将二分类结局子集提取出来
data5$CIT.subtype<-factor(data5$CIT.subtype)#取完子集之后因子的水平也要重新定义一下，不然仍然会有三个水平而无法做ROC
str(data5)
pred6 <-prediction(data5$ACSM6, data5$CIT.subtype)
perf6<- performance(pred6,"tpr","fpr")
#Consensussubtype
data6 <- subset(data,data$consensusClass == "0" | data$consensusClass == "1")#将二分类结局子集提取出来
data6$consensusClass<-factor(data6$consensusClass)#取完子集之后因子的水平也要重新定义一下，不然仍然会有三个水平而无法做ROC
pred7 <-prediction(data6$ACSM6, data6$consensusClass)
perf7<- performance(pred7,"tpr","fpr")

#将AUC值提取出来，以便画入ROC曲线中
auc1 <- performance(pred1,"auc")
auc1@y.values[[1]]
auc2 <- performance(pred2,"auc")
auc2@y.values[[1]]
auc3 <- performance(pred3,"auc")
auc3@y.values[[1]]
auc4 <- performance(pred4,"auc")
auc5 <- performance(pred5,"auc")
auc6 <- performance(pred6,"auc")
auc7 <- performance(pred7,"auc")


plot(perf1,col="blueviolet",title=FALSE,lwd=2)
abline(a=0,b=1,col="yellow")
title(main = list("Molecular subtype",cex = 1.5,font= 2,col="black"))
plot(perf2,col="burlywood4",add=TRUE,title=FALSE,lwd=2)
plot(perf3,col="chartreuse4",add=TRUE,title=FALSE,lwd=2)
plot(perf4,col="coral4",add=TRUE,title=FALSE,lwd=2)
plot(perf5,col="cyan3",add=TRUE,title=FALSE,lwd=2)
plot(perf6,col="darkgreen",add=TRUE,title=FALSE,lwd=2)
plot(perf7,col="darkorange1",add=TRUE,title=FALSE,lwd=2)
legend("bottomright",
       c(paste("UNC:",round(auc1@y.values[[1]],2)),
         paste("TCGA:",round(auc3@y.values[[1]],2)),
         paste("MDA:",round(auc4@y.values[[1]],2)),
         paste("Lund:",round(auc5@y.values[[1]],2)),
         paste("CIT:",round(auc6@y.values[[1]],2)),
         paste("Consensus:",round(auc7@y.values[[1]],2)),
         paste("Baylor:",round(auc2@y.values[[1]],2))),
       col=c("blueviolet","chartreuse4","coral4","cyan3","darkgreen","darkorange1","burlywood4"), cex=0.8,lwd=2)
